# Supplementary material for: Dietary Supplementation of Novel Aflatoxin Oxidase CotA Alleviates Aflatoxin B1-Induced Oxidative Stress, Lipid Metabolism Disorder, and Apoptosis in the Liver of Japanese Quails
Source: Animals (Basel). 2025 May 26;15(11):1555. doi: 10.3390/ani15111555 (PMC12153666; doi:10.3390/ani15111555)
Supplement: Supplementary file 1 [file animals-15-01555-s001.zip]

Archive with 1 entries (1 files):
- animals-3625125-supplementary.pdf
